# Supplementary material for: A new species of Chucallis Tao (Hemiptera, Aphididae, Calaphidinae) from China
Source: Zookeys. 2011 Nov 9;(146):69–81. doi: 10.3897/zookeys.146.2042 (PMC3233706; doi:10.3897/zookeys.146.2042)
Supplement: XML Treatment for Chucallis [file zookeys.146.2042-treatment1.xml]

<!DOCTYPE tp:taxon-treatment
  PUBLIC "-//TaxonX//DTD Taxonomic Treatment Publishing DTD v0 20100105//EN" "tax-treatment-NSO.dtd">
<tp:taxon-treatment xmlns:tp="http://www.plazi.org/taxpub"><tp:treatment-meta><mixed-citation publication-type="journal"><person-group><name><surname>Jiang</surname><given-names>Li-Yun</given-names></name><name><surname>Chen</surname><given-names>Jing</given-names></name><name><surname>Qiao</surname><given-names>Ge-Xia</given-names></name></person-group><article-title>A new species of <italic>Chucallis</italic> Tao (Hemiptera, Aphididae, Calaphidinae) from China
                </article-title><source>Zookeys</source><day>9</day><month>11</month><year>2011</year><volume>2011</volume><issue>146</issue><fpage>69</fpage><lpage>81</lpage><pub-id pub-id-type="doi">10.3897/zookeys.146.2042</pub-id></mixed-citation></tp:treatment-meta><tp:nomenclature><tp:taxon-name>
                        <tp:taxon-name-part taxon-name-part-type="genus">Chucallis</tp:taxon-name-part>
                    <object-id xmlns:xlink="http://www.w3.org/1999/xlink" xlink:type="simple">http://species-id.net/wiki/Chucallis</object-id>
                    </tp:taxon-name><tp:taxon-authority>Tao</tp:taxon-authority><tp:nomenclature-citation-list><tp:nomenclature-citation><tp:taxon-name>Chucallis</tp:taxon-name><comment><xref ref-type="bibr" rid="B9">Tao, 1964</xref>: 221. Type species: <italic><tp:taxon-name>Myzocallis bambusicola</tp:taxon-name></italic> Takahashi, 1921; by monotypy.</comment></tp:nomenclature-citation><tp:nomenclature-citation><tp:taxon-name>Chucallis</tp:taxon-name><comment> Tao: <xref ref-type="bibr" rid="B10">Tao 1990</xref>: 139; <xref ref-type="bibr" rid="B12">Zhang 1999</xref>: 227–228; <xref ref-type="bibr" rid="B4">Qiao et al. 2005</xref>: 184.</comment></tp:nomenclature-citation></tp:nomenclature-citation-list></tp:nomenclature><tp:treatment-sec sec-type="Generic diagnosis"><title>Generic diagnosis.</title><p>In alate viviparae, frontal tubercle not developed. Head without epicranial suture, clypeus without any processes. Antennae 6-segmented, processus terminalis slightly longer than base of the segment. Head and thorax without any dorsal processes. Abdominal tergites with dorsal spinal processes and developed marginal pro<!--PageBreak-->cesses. Dorsal setae of body long and pointed, thick or fine. Rostrum short and stout. Wing veins without black borders. Fore coxae distinctly expanded, mid- and hind coxae normal. First tarsal chaetotaxy: 5, 5, 5. Siphunculi truncated, slightly longer than their basal diameters. Cauda knob-shaped. Anal plate bilobed. Gonapophyses fused.</p><p>In embryos, dorsal setae of body thick and long, pointed or stout. Dorsum of head with 2 pairs of anterior and 2 pairs of posterior setae. Thoracic tergites each with 1 pair of spinal and 1 pair of marginal setae, respectively. Abdominal tergites I–VII each with 1 pair of spinal and 1 pair of marginal setae, respectively, and spinal setae on tergites III, V and VII slightly displaced pleurally; tergite VIII with 2 dorsal setae. Siphunculi visible.</p></tp:treatment-sec><tp:treatment-sec sec-type="Distribution"><title>Distribution.</title><p>Only found in China (Zhejiang, Fujian, Sichuan, Gansu, Taiwan and Hong Kong).</p><p><bold>Host plants.</bold> Plants of <tp:taxon-name>Gramineae</tp:taxon-name>/<tp:taxon-name>Poaceae</tp:taxon-name>,feeding on bamboos,such as <italic><tp:taxon-name>Bambusa stenostachya</tp:taxon-name></italic> Hack., <italic><tp:taxon-name>Dendrocalamus latiflorus</tp:taxon-name></italic> Munro, <italic><tp:taxon-name>Phyllostachys heteroclada</tp:taxon-name></italic> Oliv., <italic><tp:taxon-name>Thamnocalamus spathaceus</tp:taxon-name></italic> (Franch.) Soderstr. and <italic><tp:taxon-name>Indocalamus tessellatus</tp:taxon-name></italic>.
                    </p></tp:treatment-sec><tp:treatment-sec sec-type="Biology"><title>Biology.</title><p>The species colonize the undersides of the leaves of their host plants.</p></tp:treatment-sec><tp:treatment-sec sec-type="Comments"><title>Comments.</title><p>The genus is similar to <italic><tp:taxon-name>Subtakecallis</tp:taxon-name></italic> Raychaudhuri &amp; Pal and <italic><tp:taxon-name>Takecallis</tp:taxon-name></italic> Matsumura (<xref ref-type="bibr" rid="B5">Quednau 2003</xref>), but the alatae differ from those genera in having the clypeus without a nose-like processus (<italic><tp:taxon-name>Subtakecallis</tp:taxon-name></italic> and <italic><tp:taxon-name>Takecallis</tp:taxon-name></italic>: the clypeus with a nose-like processus), and some abdominal tergites with long, finger-like, seta-bearing spinal and marginal processes, the marginal ones on tergite IV being especially large (<italic><tp:taxon-name>Subtakecallis</tp:taxon-name></italic> and <italic><tp:taxon-name>Takecallis</tp:taxon-name></italic>: some abdominal tergites with small processes, not longer than their basal width).
                    </p></tp:treatment-sec><tp:treatment-sec sec-type="Key to species of Chucallis"><title>Key to species of <italic><tp:taxon-name>Chucallis</tp:taxon-name></italic>
                    </title><p>(Alate viviparous females)</p><table-wrap content-type="key" position="anchor" orientation="portrait"><table><tbody><tr><td rowspan="1" colspan="1">1</td><td rowspan="1" colspan="1">Body dark purple to black in life; marginal processes on abdominal tergite IV about 0.60 times as long as antennal segment V; abdominal tergite VIII with 4 setae; siphunculi shorter, about 0.7 times as long as cauda</td><td rowspan="1" colspan="1"><italic><tp:taxon-name>Chucallis bambusicola</tp:taxon-name></italic> (Takahashi)
                                    </td></tr><tr><td rowspan="1" colspan="1">–</td><td rowspan="1" colspan="1">Head and thorax pale brown, abdomen dark green in life; marginal processes on abdominal tergite IV 1.69–2.19 times as long as antennal segment V; abdominal tergite VIII with 5 or 6 setae, occasionally 7 or 8 ones; siphunculi longer, 1.00–1.43 times as long as cauda</td><td rowspan="1" colspan="1"><italic><tp:taxon-name>Chucallis latusigladius</tp:taxon-name></italic> Qiao, Jiang &amp; Chen, sp. n.
                                    </td></tr></tbody></table></table-wrap></tp:treatment-sec><ref-list><ref id="B9"><mixed-citation xmlns:xlink="http://www.w3.org/1999/xlink" xlink:type="simple"><person-group><name name-style="western"><surname>Tao</surname><given-names>CC</given-names></name></person-group> (<year>1964</year>)<article-title> Revision of Chinese Drepanosiphididae.</article-title><source>Quarterly Journal of Taiwan Museum</source><volume>17</volume>: <fpage>209</fpage>-<lpage>226</lpage>.
         </mixed-citation></ref><ref id="B10"><mixed-citation xmlns:xlink="http://www.w3.org/1999/xlink" xlink:type="simple"><person-group><name name-style="western"><surname>Tao</surname><given-names>CC</given-names></name></person-group> (<year>1990</year>)<source> Aphid fauna of Taiwan.</source><publisher-name>Taiwan Museum Press</publisher-name>, <publisher-loc>Taibei</publisher-loc>, <lpage>327</lpage> pp.</mixed-citation></ref><ref id="B12"><mixed-citation xmlns:xlink="http://www.w3.org/1999/xlink" xlink:type="simple"><person-group><name name-style="western"><surname>Zhang</surname><given-names>GX</given-names></name></person-group> (<year>1999</year>)<source> Fauna of Agricultural and Forestry Aphids of Northwest, China Insecta: Homoptera: Aphidinea.</source><publisher-name>China Environmental Science Press</publisher-name>, <publisher-loc>Beijing</publisher-loc>, <lpage>563</lpage> pp.</mixed-citation></ref><ref id="B4"><mixed-citation xmlns:xlink="http://www.w3.org/1999/xlink" xlink:type="simple"><person-group><name name-style="western"><surname>Qiao</surname><given-names>GX</given-names></name><name name-style="western"><surname>Zhang</surname><given-names>GX</given-names></name><name name-style="western"><surname>Zhong</surname><given-names>TS</given-names></name></person-group> (<year>2005</year>)<source> Fauna Sinica Insecta vol. 41 Drepanosiphidae.</source><publisher-name>Science Press</publisher-name>, <publisher-loc>Beijing</publisher-loc>, <lpage>476</lpage> pp.</mixed-citation></ref><ref id="B5"><mixed-citation xmlns:xlink="http://www.w3.org/1999/xlink" xlink:type="simple"><person-group><name name-style="western"><surname>Quednau</surname><given-names>FW</given-names></name></person-group> (<year>2003</year>)<article-title> Atlas of the Drepanosiphine Aphids of the World. Part II: Panaphidini Oestlund, 1923 – Panaphidina Oestlund, 1923 (Hemiptera: Aphididae: Calaphidinae).</article-title><source>American Entomological Institute </source><volume>72</volume>: <fpage>1</fpage>-<lpage>301</lpage>.
         </mixed-citation></ref></ref-list></tp:taxon-treatment>
