# Supplementary material for: A new species of Chucallis Tao (Hemiptera, Aphididae, Calaphidinae) from China
Source: Zookeys. 2011 Nov 9;(146):69–81. doi: 10.3897/zookeys.146.2042 (PMC3233706; doi:10.3897/zookeys.146.2042)
Supplement: XML Treatment for Chucallis bambusicola [file zookeys.146.2042-treatment2.xml]

<!DOCTYPE tp:taxon-treatment
  PUBLIC "-//TaxonX//DTD Taxonomic Treatment Publishing DTD v0 20100105//EN" "tax-treatment-NSO.dtd">
<tp:taxon-treatment xmlns:tp="http://www.plazi.org/taxpub"><tp:treatment-meta><mixed-citation publication-type="journal"><person-group><name><surname>Jiang</surname><given-names>Li-Yun</given-names></name><name><surname>Chen</surname><given-names>Jing</given-names></name><name><surname>Qiao</surname><given-names>Ge-Xia</given-names></name></person-group><article-title>A new species of <italic>Chucallis</italic> Tao (Hemiptera, Aphididae, Calaphidinae) from China
                </article-title><source>Zookeys</source><day>9</day><month>11</month><year>2011</year><volume>2011</volume><issue>146</issue><fpage>69</fpage><lpage>81</lpage><pub-id pub-id-type="doi">10.3897/zookeys.146.2042</pub-id></mixed-citation></tp:treatment-meta><tp:nomenclature><tp:taxon-name>
                        <tp:taxon-name-part taxon-name-part-type="genus">Chucallis</tp:taxon-name-part>
                        <tp:taxon-name-part taxon-name-part-type="species">bambusicola</tp:taxon-name-part>
                    <object-id xmlns:xlink="http://www.w3.org/1999/xlink" xlink:type="simple">http://species-id.net/wiki/Chucallis_bambusicola</object-id>
                    </tp:taxon-name><tp:taxon-authority>(Takahashi)</tp:taxon-authority><tp:nomenclature-citation-list><tp:nomenclature-citation><tp:taxon-name>Myzocallis bambusicola</tp:taxon-name><comment><xref ref-type="bibr" rid="B7">Takahashi 1921</xref>: 70</comment></tp:nomenclature-citation><tp:nomenclature-citation><tp:taxon-name>Agrioaphis bambusicola</tp:taxon-name><comment><xref ref-type="bibr" rid="B8">Takahashi 1931</xref>: 85; <xref ref-type="bibr" rid="B11">Tseng and Tao 1938</xref>: 209.<!--PageBreak--></comment></tp:nomenclature-citation><tp:nomenclature-citation><tp:taxon-name>Chucallis bambusicola</tp:taxon-name><comment> (Takahashi): <xref ref-type="bibr" rid="B9">Tao 1964</xref>: 62; <xref ref-type="bibr" rid="B10">Tao 1990</xref>: 139; <xref ref-type="bibr" rid="B12">Zhang 1999</xref>: 228; <xref ref-type="bibr" rid="B4">Qiao et al. 2005</xref>: 184–186.</comment></tp:nomenclature-citation></tp:nomenclature-citation-list></tp:nomenclature><tp:treatment-sec sec-type="Specimens examined"><title>Specimens examined.</title><p>2 alate viviparous females, 4 May 1975, Zhejiang (Hangzhou City), No. 5567, on <italic><tp:taxon-name>Phyllostachys heteroclada</tp:taxon-name></italic>, coll. T.S. Zhong; 1 alate viviparous female, 7 August 1987, Gansu (Chongxin County), No. 8858, on a kind of bamboo, coll. T.S. Zhong; 2 alate viviparpus females and 2 nymphs, 25 July 1986, Gansu (Longxi County), No. 8507, on a kind of bamboo, coll. G.X. Zhang, T.S. Zhong &amp; J.H. Li; 4 alate viviparpus females and 6 nymphs, 22 July 1985, Gansu (Tianshui City, Maijishan Mountain), No. 8092, on a kind of bamboo, coll. G.X. Zhang &amp; T.S. Zhong; 8 alate viviparpus females and 3 nymphs, 1 August 1987, Gansu (Gangu County), No. 8819, on <italic><tp:taxon-name>Thamnocalamus spathaceus</tp:taxon-name></italic>a, coll. T.S. Zhong.
                    </p></tp:treatment-sec><tp:treatment-sec sec-type="Distribute"><title>Distribute.</title><p>CHINA: Zhejiang (Hangzhou), Gansu (Chongxin, Longxi, Tianshui, Gangu), Sichuan (Chengdu), Taiwan and Hong Kong (<xref ref-type="bibr" rid="B10">Tao 1990</xref>).
                    </p></tp:treatment-sec><tp:treatment-sec sec-type="Biology"><title>Biology.</title><p>On shoots and undersides of leaves of bamboos (<italic><tp:taxon-name>Bambusa stenostachya</tp:taxon-name></italic>, <italic><tp:taxon-name>Dendrocalamus latiflorus</tp:taxon-name></italic>, <italic><tp:taxon-name>Phyllostachys heteroclada</tp:taxon-name></italic>, <italic><tp:taxon-name>Thamnocalamus spathaceus</tp:taxon-name></italic>).The species is very active, jumping when disturbed. Anholocyclic in Taiwan (<xref ref-type="bibr" rid="B7">Takahashi 1921</xref>), and sexual morphs are unrecorded (<xref ref-type="bibr" rid="B1">Blackman and Eastop 1994</xref>).
                    </p></tp:treatment-sec><ref-list><ref id="B7"><mixed-citation xmlns:xlink="http://www.w3.org/1999/xlink" xlink:type="simple"><person-group><name name-style="western"><surname>Takahashi</surname><given-names>R</given-names></name></person-group> (<year>1921</year>)<article-title> Aphididae of Formosa. 1.</article-title><source>Agriculture Experiment Station Government of Formosa, Report </source><volume>20</volume>: <fpage>1</fpage>-<lpage>97</lpage>.
         </mixed-citation></ref><ref id="B8"><mixed-citation xmlns:xlink="http://www.w3.org/1999/xlink" xlink:type="simple"><person-group><name name-style="western"><surname>Takahashi</surname><given-names>R</given-names></name></person-group> (<year>1931</year>)<article-title> Aphididae of Formosa. 6.</article-title><source>Department of Agriculture Government Research Institute Formosa, Report </source><volume>53</volume>: <fpage>1</fpage>-<lpage>127</lpage>.
         </mixed-citation></ref><ref id="B11"><mixed-citation xmlns:xlink="http://www.w3.org/1999/xlink" xlink:type="simple"><person-group><name name-style="western"><surname>Tseng</surname><given-names>S</given-names></name><name name-style="western"><surname>Tao</surname><given-names>CC</given-names></name></person-group> (<year>1938</year>)<article-title> New and unrecorded aphids of China.</article-title><source>Journal of West China Border Research Society</source><volume>10</volume>: <fpage>195</fpage>-<lpage>224</lpage>.
         </mixed-citation></ref><ref id="B9"><mixed-citation xmlns:xlink="http://www.w3.org/1999/xlink" xlink:type="simple"><person-group><name name-style="western"><surname>Tao</surname><given-names>CC</given-names></name></person-group> (<year>1964</year>)<article-title> Revision of Chinese Drepanosiphididae.</article-title><source>Quarterly Journal of Taiwan Museum</source><volume>17</volume>: <fpage>209</fpage>-<lpage>226</lpage>.
         </mixed-citation></ref><ref id="B10"><mixed-citation xmlns:xlink="http://www.w3.org/1999/xlink" xlink:type="simple"><person-group><name name-style="western"><surname>Tao</surname><given-names>CC</given-names></name></person-group> (<year>1990</year>)<source> Aphid fauna of Taiwan.</source><publisher-name>Taiwan Museum Press</publisher-name>, <publisher-loc>Taibei</publisher-loc>, <lpage>327</lpage> pp.</mixed-citation></ref><ref id="B12"><mixed-citation xmlns:xlink="http://www.w3.org/1999/xlink" xlink:type="simple"><person-group><name name-style="western"><surname>Zhang</surname><given-names>GX</given-names></name></person-group> (<year>1999</year>)<source> Fauna of Agricultural and Forestry Aphids of Northwest, China Insecta: Homoptera: Aphidinea.</source><publisher-name>China Environmental Science Press</publisher-name>, <publisher-loc>Beijing</publisher-loc>, <lpage>563</lpage> pp.</mixed-citation></ref><ref id="B4"><mixed-citation xmlns:xlink="http://www.w3.org/1999/xlink" xlink:type="simple"><person-group><name name-style="western"><surname>Qiao</surname><given-names>GX</given-names></name><name name-style="western"><surname>Zhang</surname><given-names>GX</given-names></name><name name-style="western"><surname>Zhong</surname><given-names>TS</given-names></name></person-group> (<year>2005</year>)<source> Fauna Sinica Insecta vol. 41 Drepanosiphidae.</source><publisher-name>Science Press</publisher-name>, <publisher-loc>Beijing</publisher-loc>, <lpage>476</lpage> pp.</mixed-citation></ref><ref id="B1"><mixed-citation xmlns:xlink="http://www.w3.org/1999/xlink" xlink:type="simple"><person-group><name name-style="western"><surname>Blackman</surname><given-names>RL</given-names></name><name name-style="western"><surname>Eastop</surname><given-names>VF</given-names></name></person-group> (<year>1994</year>)<source> Aphids on the World’s Trees. An Identification and Information Guide. CAB International in Association with the Natural History Museum, Wallingford, 987 pp. http://www.aphidsonworldsplants.info [accessed 28.VII.2011]</source></mixed-citation></ref></ref-list></tp:taxon-treatment>
