# Supplementary material for: A new species of Chucallis Tao (Hemiptera, Aphididae, Calaphidinae) from China
Source: Zookeys. 2011 Nov 9;(146):69–81. doi: 10.3897/zookeys.146.2042 (PMC3233706; doi:10.3897/zookeys.146.2042)
Supplement: XML Treatment for Chucallis latusigladius [file zookeys.146.2042-treatment3.xml]

<!DOCTYPE tp:taxon-treatment
  PUBLIC "-//TaxonX//DTD Taxonomic Treatment Publishing DTD v0 20100105//EN" "tax-treatment-NSO.dtd">
<tp:taxon-treatment xmlns:tp="http://www.plazi.org/taxpub"><tp:treatment-meta><mixed-citation publication-type="journal"><person-group><name><surname>Jiang</surname><given-names>Li-Yun</given-names></name><name><surname>Chen</surname><given-names>Jing</given-names></name><name><surname>Qiao</surname><given-names>Ge-Xia</given-names></name></person-group><article-title>A new species of <italic>Chucallis</italic> Tao (Hemiptera, Aphididae, Calaphidinae) from China
                </article-title><source>Zookeys</source><day>9</day><month>11</month><year>2011</year><volume>2011</volume><issue>146</issue><fpage>69</fpage><lpage>81</lpage><pub-id pub-id-type="doi">10.3897/zookeys.146.2042</pub-id></mixed-citation></tp:treatment-meta><tp:nomenclature><tp:taxon-name>
                        <tp:taxon-name-part taxon-name-part-type="genus">Chucallis</tp:taxon-name-part>
                        <tp:taxon-name-part taxon-name-part-type="species">latusigladius</tp:taxon-name-part>
                    <object-id xmlns:xlink="http://www.w3.org/1999/xlink" xlink:type="simple">urn:lsid:zoobank.org:act:2A359DA9-53F8-4D15-8348-41588AC1AF9D</object-id>
                    <object-id xmlns:xlink="http://www.w3.org/1999/xlink" xlink:type="simple">http://species-id.net/wiki/Chucallis_latusigladius</object-id>
                    </tp:taxon-name><tp:taxon-authority>Qiao, Jiang &amp; Chen</tp:taxon-authority><tp:taxon-status xmlns:xlink="http://www.w3.org/1999/xlink" xlink:type="simple">sp. n.</tp:taxon-status><xref ref-type="fig" rid="F1">Figures 1</xref><xref ref-type="fig" rid="F2"/><xref ref-type="fig" rid="F3"/><xref ref-type="fig" rid="F4"/><xref ref-type="fig" rid="F5">–42</xref></tp:nomenclature><tp:treatment-sec sec-type="Locus typicus"><title>Locus typicus.</title><p>China (Zhejiang, <named-content xmlns:xlink="http://www.w3.org/1999/xlink" content-type="dwc:verbatimCoordinates" xlink:type="simple">28.39533°N, 118.84490°E</named-content>, altitude 450m).
                    </p></tp:treatment-sec><tp:treatment-sec sec-type="Etymology"><title>Etymology.</title><p>The species is named for the very large, broadsword-shaped marginal processes on abdominal tergite IV. The specific name combines “<italic>latus</italic> (Latin, =broad, wide)” and “<italic>gladius</italic> (Latin, =sword)”.
                    </p></tp:treatment-sec><tp:treatment-sec sec-type="Descriptions"><title>Descriptions.</title><p><italic>Alate viviparous female</italic>: Body oval (<xref ref-type="fig" rid="F2">Fig. 19</xref>), head and thorax pale brown, abdomen dark green in life (<xref ref-type="fig" rid="F4">Figs. 36–38</xref>).
                    </p><p><bold>Mounted specimens.</bold> Head and thorax pale brown, dorsal spinal processes, marginal processes and seta-bearing processes brown; antennal segment I pale brown, antennal segments II-VI unpigmented; apex of rostrum brown; femora, tibiae and tarsi pale brown; siphunculi, cauda, anal plate and genital plate pale brown; wing veins pale and unbordered, basal and inner margins of pterostigma with dark fuscous forming a conspicuous crescent-shaped mark (<xref ref-type="fig" rid="F2">Fig. 19</xref>); the other parts of specimens pale. Posterior margin of pronotum with short wrinkles; distal 1/3 of antennal segment III and segments IV–VI with sparse imbrications, middle of inner margin of segment I slightly swollen (<xref ref-type="fig" rid="F1">Figs. 2</xref>, <xref ref-type="fig" rid="F2">21</xref>); distal 1/4 of tibiae with spinules, tarsi with spinulose short imbrications; dorsal spinal and marginal processes with sparse spinules or spinulose short stripes; cauda, anal plate and genital plate with sparse spinulose short stripes. Dorsal setae of body thick and pointed, long or short. <!--PageBreak-->Head with 1 pair of cephalic setae, 2 pairs of antennal tubercular setae and 2 pairs of posterior dorsal setae between eyes (<xref ref-type="fig" rid="F1">Fig. 1</xref>); pronotum with 2 pairs of spinal and 1 pair of posterior marginal setae; abdominal tergite I with 1 pair of spinal and 1 pair of marginal setae, each on dorsal processes; tergite VIII with 5 or 6 setae, occasionally 7 or 8, 1 pair of them on dorsal spinal processes. Length of cephalic setae, marginal setae on abdominal tergite I and dorsal setae on tergite VIII 0.038–0.058, 0.029–0.058 and 0.029–0.058, respectively, all 1.50–3.00 times as long as basal width of antennal segment III.
                    </p><p><bold>Head.</bold> Median front and antennal tubercles un-developed, frontal profile shallow “W”-shaped (<xref ref-type="fig" rid="F1">Figs. 1</xref>, <xref ref-type="fig" rid="F2">20</xref>). Dorsum of head without any processes. Antennae fine and long (<xref ref-type="fig" rid="F1">Figs. 2–4</xref>, <xref ref-type="fig" rid="F2">21, 22</xref>), 6-segmented, 0.79–0.88 times as long as body; length in proportion of segments I–VI: 12 : 9 : 100 : 60 : 60 : 36+47, respectively; processus terminalis 1.16–1.33 times as long as base of the segment. Secondary rhinaria round, with sparse and short ciliated, 4–7 ones distributing on basal 1/3–2/5 of antennal segment III. Antennal setae short and pointed, segments I–VI each with 2 or 3, 2 (occasionally 1), 5–7 (occasionally 3 or 4), 1–3, 1 (occasionally 2), 1+0 setae, respectively; apex of processus terminalis with 4 or 5 short pointed setae; setae of segment V distributing on basal 1/3 of the segment; length of setae on antennal segment III 0.75 times as long as basal width of the segment. Rostrum thick and short, apex reaching anterior margin of mesosternum; ultimate rostral segment stout, wedge-shaped (<xref ref-type="fig" rid="F1">Figs. 5</xref>, <xref ref-type="fig" rid="F2">23</xref>), 0.89–1.14 times as long as its basal width, 0.72–1.11 times as long as second hind tarsal segment, with 3 pairs of primary and 3 pairs of accessory setae.
                    </p><p><bold>Thorax.</bold> Dorsum of thorax without any processes. Legs slender. Fore coxae distinctly expanded, mid- and hind coxae normal. Hind femur 0.98–1.09 times as long as antennal segment III, hind tibia 0.50–0.59 times as long as body. Setae on legs short, stiff and pointed, apex of tibiae with 3 peg-shaped setae (<xref ref-type="fig" rid="F2">Fig. 26</xref>), distinct <!--PageBreak-->differ from other setae. Length of setae on hind tibia 1.25–1.67 times as long as mid-width of the segment. First tarsal chaetotaxy: 5, 5, 5. Wing veins pale without bordered; forewing with radial sector absent or with basal half indistinct; basal and inner margins of pterostigma thickly marked with brown fuscous (<xref ref-type="fig" rid="F1">Figs. 11</xref>, <xref ref-type="fig" rid="F2">19</xref>); hind wings with two oblique veins.
                    </p><p><bold>Abdomen.</bold> Abdominal tergites with developed spinal and marginal processes (<xref ref-type="fig" rid="F1">Figs. 6</xref>, <xref ref-type="fig" rid="F2">24</xref>). Tergite I: 1 pair of conical spinal processes (<xref ref-type="fig" rid="F1">Fig. 8</xref>), 0.03–0.08 long, 0.57–1.38 times as long as its basal width, 0.75–2.75 times as long as its distal width; apex of each tubercle with 1 thick, long and pointed seta, 0.06–0.14 long, 1.17–2.14 times as long as length of spinal processes; marginal processes not well developed (<xref ref-type="fig" rid="F1">Figs. 7</xref>,<xref ref-type="fig" rid="F2"> 25</xref>), 0.019–0.029 long, 0.50 times as long as their basal widths. Tergite II: 1 pair of long conical spinal processes (<xref ref-type="fig" rid="F1">Fig. 9</xref>), 0.096–0.173 long, 0.73–1.64 times as long as their basal widths, 2.50–4.50 times as long as their distal widths; a spinal seta on apex of each spinal tubercle, 0.067–0.086 long, 0.60–0.67 times as long as length of spinal processes; marginal processes conical, 0.029–0.048<!--PageBreak--> long, 0.25–0.50 times as long as their basal widths; marginal setae as long as marginal processes. Tergite III: 1 pair of spinal processes (<xref ref-type="fig" rid="F1">Fig. 10</xref>), which are close to each other at base, 0.019–0.048 long, 0.75–0.80 times as long as their basal widths; a spinal seta on apex of each spinal processus, 0.038–0.086 long, 1.60–3.00 times as long as length of spinal processes; 1 pair of pleural setae not on processes; marginal processes 0.106–0.182 long, 0.59–1.19 times as long as their basal widths; marginal setae 0.029–0.048 long, 0.16–0.30 times as long as marginal processes. Tergite IV: 1 pair of spinal processes, 0.048–0.086 long, 0.71–1.50 times as long as its basal width; spinal setae short and pointed, 0.028–0.048 long, about 0.50 times as long as spinal processes; marginal processes distinctly developed, broadsword-shaped, almost vertical with body in life (<xref ref-type="fig" rid="F4">Figs. 36–38</xref>); 1.69–2.19 times as long as antennal segment V, 3.75–4.73 times as long as their basal widths; each with 1 seta on distal 1/3 of inner margin, 0.019–0.029 long, 1.00–2.00 times as long as basal width of the antennal segment III. Tergite V: 1 pair of spinal processes, 0.010–0.048 long, 0.25–1.67 times as long as their basal widths; spinal setae 0.048 long, 0.20–1.00 times as long as spinal processes; marginal processes 0.048–0.067 long, 0.45–0.78 times as long as their basal widths, marginal setae 0.058–0.077 long, 0.86–1.60 times as long as marginal processes, sometimes with 1 pair of short and pointed pleural setae on small processes. Tergite VI: 1 pair of spinal processes, 0.019–0.029 long, 0.43–0.67 times as long as their basal widths; each with 1 seta at apex, 0.029–0.038 long, 1.00–2.00 times as long as spinal processes. Tergite VII: 1 pair of spinal processes, 0.01–0.019 long, 0.33–0.50 times as long as their basal widths; 1 pair of spinal setae on spinal processes, 0.048–0.058 long, 2.50–3.00 times as long as spinal processes; 1 pair of marginal processes, 0.029–0.048 long, 0.50–0.72 times as long as their basal widths, marginal setae on marginal processes 0.048–0.077 long, 2.50–4.00 times as long as basal width of antennal segment III; 1 pair of pleural setae not on processes. Tergite VIII: 1 pair of spinal processes, 0.010–0.038 long, 0.33–1.00 times as long as their basal widths; pleural and marginal setae not on processes. Siphunculi truncated (<xref ref-type="fig" rid="F1">Figs. 12</xref>, <xref ref-type="fig" rid="F2">27</xref>), smooth, without flange, 0.68–1.11 times as long as their basal widths, 1.67–2.86 times as long as their distal widths, 1.00–1.43 times as long as cauda; each with 1 long seta at base of siphunculi, length of seta 0.88–1.50 times as long as distal width of siphunculi<bold>.</bold> Cauda knob-shaped (<xref ref-type="fig" rid="F1">Figs. 13</xref>, <xref ref-type="fig" rid="F2">28</xref>), 0.70–0.94 times as long as its basal width; with 9–12 long or short setae. Anal plate bilobed (<xref ref-type="fig" rid="F1">Figs. 14</xref>,<xref ref-type="fig" rid="F2"> 29</xref>), with 18–23 long or short setae. Genital plate transversely oval (<xref ref-type="fig" rid="F1">Figs. 15</xref>, <xref ref-type="fig" rid="F2">30</xref>), with 20–32 fine setae. Gonapophyses fused, with 11–15 short pointed setae (<xref ref-type="fig" rid="F1">Fig. 16</xref>).
                    </p><p><italic>Embryo(in alate viviparous female)</italic>. Dorsal setae of body thick, long and capitate at apex, with distinct basal processes (<xref ref-type="fig" rid="F1">Fig. 17</xref>). Setal pattern (<xref ref-type="fig" rid="F1">Fig. 18</xref>): dorsum of head with 2 pairs of anterior and 2 pairs of posterior setae; pro-, meso- and metanotum each with 1 pair of spinal and 1 pair of marginal setae, respectively; abdominal tergites I–VII each with 1 pair of spinal and 1 pair of marginal setae, respectively; spinal setae on tergites III, V and VII slightly displaced pleurally; tergite VIII with 2 spinal setae. Siphunculi visible.
                    </p><p><!--PageBreak--><italic>First instar nymph.</italic> Body oval, head and thorax yellow green, and abdomen dark green in life (<xref ref-type="fig" rid="F5">Fig. 39</xref>). Mounted specimens pale, with brown dorsal processes (<xref ref-type="fig" rid="F3">Fig. 31</xref>). Body 0.80–1.06 long and 0.50–0.62 wide. Antennae 4-segmented, segment III 0.208–0.213 long, basal diameter of the segment 0.0144–0.0192. Abdominal tergites I–VII each with 1 pair of spinal and 1 pair of marginal processes, respectively; spinal processes on tergites III, V and VII slightly displaced pleurally; tergite VIII with 2 spinal processes. Each processus with one seta, thick, long and capitate at apex, same as setae of embryos. Spinal processes on tergite II 0.017–0.022 long, with setae 0.095–0.110 long; marginal processes on tergite IV 0.05–0.06 long. Siphunculi truncated. Cauda triangle, with blunt round apex. Anal plate semicircle.
                    </p><p><italic>Second instar nymph.</italic> Body 1.02–1.27 long and 0.75–0.94 wide (<xref ref-type="fig" rid="F3">Figs. 32</xref>, <xref ref-type="fig" rid="F5">40</xref>). Antennae 5-segmented, segment III 0.20–0.30 long, basal diameter of the segment 0.0144–0.0192. Spinal processes on tergite II 0.018–0.038 long, with setae 0.087<!--PageBreak-->–0.136 long; marginal processes on tergite IV 0.12–0.16 long. The other characteristics similar to first instar nymph.
                    </p><p><italic>Third instar nymph.</italic> Body 1.31–1.66 long and 1.11–1.43 wide (<xref ref-type="fig" rid="F3">Figs. 33</xref>, <xref ref-type="fig" rid="F5">41</xref>). Antennae 6-segmented, segment III 0.21–0.25 long, basal diameter of the segment 0.0192–0.024. Spinal processes on tergite II 0.04–0.05 long, with setae 0.137–0.143 long; marginal processes on tergite IV 0.24–0.31 long. The other characteristics similar to first instar nymph.
                    </p><p><italic>Fourth instar nymph.</italic> Body 1.72–2.06 long and 1.57–1.86 wide (<xref ref-type="fig" rid="F3">Figs. 34</xref>, <xref ref-type="fig" rid="F5">42</xref>). Antennae 6-segmented, segment III 0.37–0.40 long, basal diameter of the segment 0.0192–0.024. Spinal processes on tergite II 0.05–0.08 long, with setae 0.14–0.18 long; marginal processes on tergite IV 0.36–0.42 long. The other characteristics similar to first instar nymph.
                    </p></tp:treatment-sec><tp:treatment-sec sec-type="Specimens examined"><title>Specimens examined.</title><p>Holotype: alate viviparous female, <bold>CHINA</bold>: Zhejiang (Suichang County, Jiulongshan Mountain, <named-content xmlns:xlink="http://www.w3.org/1999/xlink" content-type="dwc:verbatimCoordinates" xlink:type="simple">28.39533°N, 118.84490°E</named-content>, altitude 450m), <!--PageBreak-->4 June 2011, No. 26816–1–1–1, on <italic><tp:taxon-name>Indocalamus tessellatus</tp:taxon-name></italic>, coll. J. Chen, Q.H. Liu &amp; X.T. Li. Paratypes: 8 alate viviparous females, 2 first instar, 6 second instar, 4 third instar and 6 fourth instar nymphs, with the same collection data as holotype; 4 alate viviparous females, <bold>CHINA</bold>: Fujian (Jiangle County, Bailian District, Yujiaping Village, Longqishan Mountain, <named-content xmlns:xlink="http://www.w3.org/1999/xlink" content-type="dwc:verbatimCoordinates" xlink:type="simple">26.52045°N, 117.30568°E</named-content>, altitude 890m), 17 July 2011, on <italic><tp:taxon-name>Indocalamus tessellatus</tp:taxon-name></italic>, coll. J. Chen, Q.H. Liu &amp; X.T. Li.
                    </p><p>Specimen depositories. All the type specimens of the new species and the other specimens examined are deposited in the National Zoological Museum of China, Institute of Zoology, Chinese Academy of Sciences, Beijing, China.</p></tp:treatment-sec><tp:treatment-sec sec-type="Taxonomic notes"><title>Taxonomic notes.</title><p>The new species is similar to the type species <italic><tp:taxon-name>Chucallis bambusicola</tp:taxon-name></italic> (Takahashi), but differs in colour in life and morphology by the characters given in the key.
                    </p></tp:treatment-sec><tp:treatment-sec sec-type="Host plant"><title>Host plant.</title><p><italic><tp:taxon-name>Indocalamus tessellatus</tp:taxon-name></italic>.
                    </p></tp:treatment-sec><tp:treatment-sec sec-type="Biology"><title>Biology.</title><p>It <bold>c</bold>olonizes the underside of the leaves of the host plant (<xref ref-type="fig" rid="F4">Fig. 35</xref>).
                    </p><fig id="F1" position="float" orientation="portrait"><label>Figures 1–18.</label><caption><p><italic><tp:taxon-name>Chucallis latusigladius</tp:taxon-name></italic> Qiao, Jiang &amp; Chen, sp. n. Alate viviparous female: <bold>1</bold> dorsal view of head <bold>2</bold> antennal segments I–III <bold>3</bold> antennal segment IV <bold>4</bold> antennal segments V–VI <bold>5</bold> ultimate rostral segment <bold>6</bold> dorsal view of abdomen, showing processes <bold>7</bold> marginal tubercle on abdominal tergite I <bold>8</bold> spinal tubercle on abdominal tergite I <bold>9</bold> spinal tubercle on abdominal tergite II <bold>10</bold> spinal tubercle on abdominal tergite III <bold>11</bold> fore wing <bold>12</bold> siphunculus <bold>13</bold> cauda, <bold>14</bold> anal plate, <bold>15</bold> genital plate <bold>16</bold> gonapophyses. Embryo: <bold>17</bold> dorsal seta of body <bold>18</bold> setal pattern. Scale bars = 0.10 mm.</p></caption><graphic xmlns:xlink="http://www.w3.org/1999/xlink" xlink:href="ZooKeys-146-069-g001.jpg" position="float" orientation="portrait" xlink:type="simple"/></fig><fig id="F2" position="float" orientation="portrait"><label>Figures 19–30.</label><caption><p><italic><tp:taxon-name>Chucallis latusigladius</tp:taxon-name></italic> Qiao, Jiang &amp; Chen, sp. n. Alate viviparous female: <bold>19</bold> dorsal view of body <bold>20</bold> dorsal view of head <bold>21</bold> antennal segments I–III <bold>22</bold> antennal segments IV–VI <bold>23</bold> ultimate rostral segment <bold>24</bold> dorsal view of abdomen <bold>25</bold> marginal tubercle and seta on abdominal tergite I <bold>26</bold> hind tarsal segments <bold>27</bold> siphunculus <bold>28</bold> cauda <bold>29</bold> anal plate <bold>30</bold> genital plate. Scale bars = 0.10 mm.</p></caption><graphic xmlns:xlink="http://www.w3.org/1999/xlink" xlink:href="ZooKeys-146-069-g002.jpg" position="float" orientation="portrait" xlink:type="simple"/></fig><fig id="F3" position="float" orientation="portrait"><label>Figures 31–34.</label><caption><p><italic><tp:taxon-name>Chucallis latusigladius</tp:taxon-name></italic> Qiao, Jiang &amp; Chen, sp. n. Dorsal view of body: <bold>31</bold> 1<sup>st</sup> instar nymph <bold>32</bold> 2<sup>nd</sup> instar nymph <bold>33</bold> 3<sup>rd</sup> instar nymph <bold>34</bold> 4<sup>th</sup> instar nymph. Scale bars = 0.10 mm.</p></caption><graphic xmlns:xlink="http://www.w3.org/1999/xlink" xlink:href="ZooKeys-146-069-g003.jpg" position="float" orientation="portrait" xlink:type="simple"/></fig><fig id="F4" position="float" orientation="portrait"><label>Figures 35–38.</label><caption><p><italic><tp:taxon-name>Chucallis latusigladius</tp:taxon-name></italic> Qiao, Jiang &amp; Chen, sp. n. <bold>35</bold> A population on the underside of leaf of host plant <bold>36–38</bold> Dorsal view of alate viviparous female in life.</p></caption><graphic xmlns:xlink="http://www.w3.org/1999/xlink" xlink:href="ZooKeys-146-069-g004.jpg" position="float" orientation="portrait" xlink:type="simple"/></fig><fig id="F5" position="float" orientation="portrait"><label>Figures 39–42.</label><caption><p><italic><tp:taxon-name>Chucallis latusigladius</tp:taxon-name></italic> Qiao, Jiang &amp; Chen, sp. n. Dorsal view of nymph in life: <bold>39</bold> 1<sup>st</sup> instar nymph <bold>40</bold> 2<sup>nd</sup> instar nymph <bold>41</bold> 3<sup>rd</sup> instar nymph <bold>42</bold> 4<sup>th</sup> instar nymph.</p></caption><graphic xmlns:xlink="http://www.w3.org/1999/xlink" xlink:href="ZooKeys-146-069-g005.jpg" position="float" orientation="portrait" xlink:type="simple"/></fig></tp:treatment-sec></tp:taxon-treatment>
